# Supplementary material for: Sources of Resilience in Frontline Health Professionals during COVID-19
Source: Healthcare (Basel). 2021 Dec 8;9(12):1699. doi: 10.3390/healthcare9121699 (PMC8702205; doi:10.3390/healthcare9121699)
Supplement: Supplementary file 1 [file healthcare-09-01699-s001.zip]

Archive with 1 entries (1 files):
- healthcare-1475669-supplementary.pdf
